# Supplementary material for: Dexrazoxane does not mitigate early vascular toxicity induced by doxorubicin in mice
Source: PLoS One. 2023 Nov 28;18(11):e0294848. doi: 10.1371/journal.pone.0294848 (PMC10684076; doi:10.1371/journal.pone.0294848)
Supplement: S1 File — (ZIP) [file pone.0294848.s003.zip]

Archive with 5 entries (5 files):
- Data for Fig 1.prism
- Data for Fig 2.prism
- Data for Fig 3.prism
- Data for Fig 4 and Supplementary Fig 2.prism
- Data for Supplementary Fig 1.prism
